# Supplementary material for: Sleep Quality and Sleep Health Before and After Hip or Knee Arthroplasty: A Prospective Cohort Study
Source: J Clin Med. 2026 May 7;15(10):3585. doi: 10.3390/jcm15103585 (PMC13207377; doi:10.3390/jcm15103585)
Supplement: Supplementary file 1 [file jcm-15-03585-s001.zip]

Archive with 1 entries (1 files):
- jcm-4241029-supplementary.pdf
